# Supplementary material for: Housing and road transport modify the brain neurotransmitter systems of pigs: Do pigs raised in different conditions cope differently with unknown environments?
Source: PLoS One. 2019 Jan 16;14(1):e0210406. doi: 10.1371/journal.pone.0210406 (PMC6334955; doi:10.1371/journal.pone.0210406)
Supplement: S1 Table — Data from serum biochemistry and catecholamines, PFC and HC monoamine NT and molecular markers of stress, and hippocampal BDNF of each animal in the study by housing, transport and pen. (XLSX) [file pone.0210406.s001.xlsx]

## Sheet: Dades orig article
Supplementary Table S1. Raw data from serum biochemistry and catecholamines, PFC and HC monoamine NT and molecular markers of stress, and hippocampal BDNF of each animal in the study by housing, transport and pen.
ID	Housing	Transport	Housing	Transport	Total Treatment	Pen	c-Fos PFC (AU/AU beta-actin)	ERK PFC (AU /AU beta-actin)	c-Fos HC (AU/AU beta-actin)	ERK HC (AU/AU beta-actin)	PC HC (AU/AU beta-actin)	PC PFC (AU/AU beta-actin)	BDNF (pg/mg protein)	Pig-MAP	Hp (mg/mL)	CK (U/mL)	Cortisol serum (ng/mL)	NA serum (ng/mL)	A serum (ng/mL)	NA PFC (ng/mg of tissue)	DA PFC (ng/mg of tissue)	HVA PFC (ng/mg of tissue)	5-HIAA PFC (ng/mg of tissue)	5-HT PFC (ng/mg of tissue)	DA-sytem PFC (ng/mg of tissue)	5-HT-system PFC (ng/mg of tissue)	NA HC (ng/mg of tissue)	DOPAC HC (ng/mg of tissue)	DA HC (ng/mg of tissue)	HVA HC (ng/mg of tissue)	5-HIAA HC (ng/mg of tissue)	5-HT HC (ng/mg of tissue)	DA-sytem HC (ng/mg of tissue)	5-HT-system HC (ng/mg of tissue)
2856	Indoor	High-stress	ID	HS	IDHS	1	0.644	0.209	1.547	1.345	1.119	0.41	16.487	0.503	0.43	17014.4	49.84	413.383	162.548	245.467	165.292	159.42	64.997	120.61	324.712	185.607	488.04	75.56	50.32	611.07	60.27	287.36	736.95	347.63
2860	Outdoor	Low-stress	OD	LS	ODLS	4	0.454	0.219	2.551	1.567	3.716	0.666	10.165	0.966	0.5	1022.4	27.22	419.366	174.727	152.7	96.022	0	70.351	128.127	96.022	198.478	329.09	50.61	30.18	320.98	41.4	234.1	401.77	275.5
2939	Indoor	Low-stress	ID	LS	IDLS	3	0.665	0.955	1.27	1.893	1.977	0.851	21.088	0.902	0.21	1987.8	41.45	430.77	168.996	96.97	80.074	37.489	75.17	132.049	117.563	207.219	288.56	40.23	129.54	371.52	62.2	211.05	541.29	273.25
2942	Indoor	Low-stress	ID	LS	IDLS	3	.	.	1.478	0.966	1.554	.	18.375	0.793	0.47	8108.9	44.17	384.072	84.494	84.192	93.666	0	86.42	160.952	93.666	247.372	154.5	52.45	91.25	285.76	59.75	127.82	429.46	187.57
2949	Indoor	High-stress	ID	HS	IDHS	1	0.297	0.21	1.554	1.847	1.94	0.657	16.134	0.647	0.42	4379.9	45.36	366.75	90.173	204.342	113.002	60.906	81.819	159.16	173.908	240.979	167.56	48.05	61.93	463.33	58.6	210.29	573.31	268.89
2966	Outdoor	Low-stress	OD	LS	ODLS	4	1.396	0.474	1.164	0.829	3.052	0.423	20.822	0.758	0.32	2837.8	17	843.163	306.34	.	288.769	108.013	124.773	201.301	396.783	326.074	243.75	36.91	73.69	450.36	35.09	281.69	560.96	316.78
2969	Indoor	High-stress	ID	HS	IDHS	1	0.968	0.406	2.715	1.958	1.208	0.808	19.708	0.682	0.24	3990.4	40.74	692.983	195.607	192.1	198.265	39.152	80.765	198.852	237.417	279.617	437.48	60.49	228.09	518.7	81	245.27	807.28	326.27
2973	Indoor	Low-stress	ID	LS	IDLS	3	0.628	0.635	1.175	0.888	1.007	0.751	28.966	0.754	0.19	2611.3	51.54	525.637	151.266	86.081	69.226	0	54.379	107.426	69.226	161.805	238.92	57.4	74.41	431.93	59.5	197.21	563.74	256.71
3067	Indoor	Low-stress	ID	LS	IDLS	3	.	.	0.988	0.929	2.061	0.586	53.825	1.151	0.56	1594.9	35.33	448.162	109.85	143.711	0	72.362	84.277	188.1	72.362	272.378	198.58	55.81	76.64	398.9	48.26	197.58	531.35	245.84
3068	Outdoor	Low-stress	OD	LS	ODLS	4	0.158	0.535	0.972	1.635	3.436	0.855	29.162	0.653	0.12	1674.6	39.45	382.717	122.609	126.826	113.171	44.218	99.52	169.46	157.39	268.98	243.46	49.4	75.74	392.32	34.6	217.37	517.46	251.97
4612	Outdoor	Low-stress	OD	LS	ODLS	4	0.618	0.646	1.183	0.785	3.33	1.726	27.479	0.481	0.03	3071.8	48.65	165.999	25.687		199.93	109.239	96.769	173.359	309.169	270.128	324.16	52.52	144.57	421.61	49.11	229.06	618.7	278.17
5732	Indoor	High-stress	ID	HS	IDHS	1	0.604	0.299	1.38	1.503	1.21	0.359	8.619	0.736	0.34	7033.5	21.1	276.455	48.333	.	814.004	1129.12	191.513	154.493	1943.13	346.006	237.77	44.02	346.9	776.13	56.76	213.06	1167.05	269.82
7859	Indoor	High-stress	ID	HS	IDHS	1	1.118	1.093	1.17	0.789	1.208	0.712	16.516	0.715	0.25	9590.1	17.76	395.518	101.073	43.464	79.098	35.633	69.779	94.907	114.731	164.686	295.01	68.56	76.53	463.9	64.4	259.38	608.99	323.78
7869	Outdoor	High-stress	OD	HS	ODHS	2	0.89	1.502	1.78	1.131	2.101	0.719	11.402	0.643	0.29	8113.9	45.03	420.13	168.518	275.759	483.762	84.367	108.433	121.319	568.129	229.752	283.29	69.53	156.04	581.34	51.85	209.6	806.91	261.45
7875	Outdoor	Low-stress	OD	LS	ODLS	4	1.952	0.614	0.811	1.095	2.32	0.75	20.639	0.784	0.23	3517.4	20.91	256.608	68.159	58.97	141.894	9.145	96.188	139.682	151.039	235.871	190.86	39.61	99.66	439.14	50.16	231.33	578.41	281.49
7877	Outdoor	Low-stress	OD	LS	ODLS	4	1.342	1.922	0.404	0.672	1.806	0.42	36.944	0.507	0.2	2067.4	62.39	224.718	61.591	.	154.53	0	88.575	171.139	154.53	259.715	130.26	45.76	88.29	276.95	44.22	153.63	411	197.85
7883	Outdoor	High-stress	OD	HS	ODHS	2	1.043	1.352	0.934	0.828	2.315	0.476	16.338	0.743	0.17	17178.7	38.58	525.78	104.955	200.263	450.519	49.503	84.996	142.94	500.022	227.935	331.55	86.88	232.32	487.05	69.25	203.56	806.25	272.81
7889	Outdoor	High-stress	OD	HS	ODHS	2	.	0.295	1.315	1.543	0.876	0.279	12.03	0.739	0.05	5920.8	24.39	532.081	129.231	202.257	689.879	146.752	102.335	90.7	836.63	193.035	419.51	64.4	274.65	644.67	71.83	211.39	983.72	283.22
7896	Indoor	Low-stress	ID	LS	IDLS	3	0.367	0.363	2.18	1.253	1.424	0.883	23.946	0.937	0.57	1494.2	46.03	441.85	184.489	64.85	49.954	0	79.686	186.204	49.954	265.89	352.38	50.16	132.65	479.19	47.65	225.61	662	273.26
7900	Outdoor	High-stress	OD	HS	ODHS	2	.	0.288	1.641	2.348	2.925	0.925	13.899	0.485	0.14	12694.2	64.98	569.485	110.174	182.656	88.263	460.842	119.806	178.163	549.105	297.969	210.69	71.95	248.7	538.8	44.05	112.8	859.45	156.85
7902	Indoor	Low-stress	ID	LS	IDLS	3	1.335	0.298	0.823	0.997	1.138	1.156	20.275	1.036	0.38	2170.7	82.17	603.642	91.495	111.728	35.79	13.156	96.199	231.094	48.946	327.293	308.81	59.11	157.41	418.66	38.01	212.58	635.18	250.59
7903	Indoor	High-stress	ID	HS	IDHS	1	0.952	1.274	1.07	1.679	1.424	0.622	26.408	0.488	0.34	4673.7	31.79	283.017	149.659	145.017	312.521	2.379	54.041	128.819	314.9	182.86	153.76	67.39	268.32	486.97	53.49	193.96	822.68	247.45
7906	Outdoor	High-stress	OD	HS	ODHS	2	1.45	0.789	0.957	1.031	2.286	0.485	23.93	0.616	0.07	13457.2	28.74	588.05	137.674	.	306.76	566.562	80.584	116.258	873.322	196.842	295.34	63.41	297.13	699.57	44.53	242.06	1060.11	286.59
7920	Outdoor	High-stress	OD	HS	ODHS	2	0.752	0.537	.	2.38	0.813	0.36	8.019	0.651	0.07	15128.8	42.79	470.319	136.24	181.222	459.824	140.473	91.443	114.758	600.297	206.201	430.23	66.79	293.37	695.87	44.77	153.98	1056.03	198.75
