# Supplementary material for: Housing and road transport modify the brain neurotransmitter systems of pigs: Do pigs raised in different conditions cope differently with unknown environments?
Source: PLoS One. 2019 Jan 16;14(1):e0210406. doi: 10.1371/journal.pone.0210406 (PMC6334955; doi:10.1371/journal.pone.0210406)
Supplement: S2 Table — Wilks Lambda, Eigenvalues, cumulative proportions and standardized canonical discriminant function coefficients of the discriminant analysis. Only Discriminant functions 1 (DF1) and 2 (DF2) had eigenvalues > 1 and were included in the analysis. (XLSX) [file pone.0210406.s002.xlsx]

## Sheet: Full1
Supplementary Table 2. Wilks Lambda, Eigenvalues, cumulative proportions and standardized canonical discriminant function coefficients of the discriminant analysis. Only Discriminant functions 1 (DF1) and 2 (DF2) had eigenvalues > 1 and were included in the analysis.
	DF1	DF2
Wilks' Lambda	0.021	0.178
Significance	< 0.001	< 0.001
Eigenvalue	7604	2586
Cumulative proportion	70.7	94.7
Variables
PC (HC)	-0.273	0.702
NA (serum)	0.671	-0.641
DA-system (PFC)	0.975	0.413
5-HT (HC)	-0.677	0.357
